# Supplementary material for: Polymorphisms in rs2069845 are associated with IL-6 and soluble IL-6 receptor levels during total joint replacement
Source: PLoS One. 2025 May 15;20(5):e0312985. doi: 10.1371/journal.pone.0312985 (PMC12080868; doi:10.1371/journal.pone.0312985)
Supplement: S1 Data — (XLSX) [file pone.0312985.s001.xlsx]

## Sheet: Raw Data
Participants	rs2228145	rs4537545	rs2069845	Pre-operative IL-6 (ng/mL)	Post-operative IL-6 (ng/mL)	Pre-operative sIL-6r (ng/mL)	Post-operative sIL-6r (ng/mL)
1	AA	CT	GG	58.64	53.53	134.2	129.4
2	AA	CC	AA	9.544	13.85	113.9	108.5
3	CA	CT	AA	17.41	57.56	148.7	162.6
4	CC	TT	GA			190.3	203.8
5	AA	CC	AA		20.09	108.4	112.8
6	CA	CT	GA	9.215	30.13	162.3	173.7
7	AA	CC	GA		37.05	144.3	167.8
8	AA	CT	GA	65.21	41.04	127	128.7
9	CA	CT	GA		18.91	216.5	246.2
10	CA	CT	GA	46.09	37.84	200.5	249.5
11	CA	CT	AA	15.25	42.51	155.6	151.6
12	AA	CC	AA	18.33	39.94	207.2	169.5
13	CC	TT	AA	37.71	17.31	381.3	149.9
14	CA	CT	AA	19.09		131.8	179.9
15	CA	CT	GA	47.65	40.12	143	184.8
16	AA	CT	AA	59.98	20.44	180.4
17	CA	CT	AA	16.15	83.22	224.5	180.6
18	CA	CT	GG	7.865	23.81	179.2	205.7
19	AA	CC	AA	24.77	31.55	117.8	182.7
20	CA	CT	AA	46.89	67.4	188.9	128.3
21	CA	CT	GA	81.64	13.21	145.8	238.9
22	CA	TT	GA	12.92	27.76	255	135.3
23	CA	CT	GA	56.18	10.05	237.8	242.7
